# Supplementary material for: MiR-17-5p Inhibits TXNIP/NLRP3 Inflammasome Pathway and Suppresses Pancreatic β-Cell Pyroptosis in Diabetic Mice
Source: Front Cardiovasc Med. 2021 Nov 22;8:768029. doi: 10.3389/fcvm.2021.768029 (PMC8645844; doi:10.3389/fcvm.2021.768029)
Supplement: Supplementary file 1 [file Data_Sheet_1.ZIP]

Archive with 23 entries (16 files):
- figure E-F/
- figure E-F/statistics/
- figure E-F/statistics/.DS_Store
- __MACOSX/
- __MACOSX/figure E-F/
- __MACOSX/figure E-F/statistics/
- __MACOSX/figure E-F/statistics/._.DS_Store
- figure E-F/statistics/figure4e.xlsx
- __MACOSX/figure E-F/statistics/._figure4e.xlsx
- figure E-F/statistics/11insulin positive area.tiff
- __MACOSX/figure E-F/statistics/._11insulin positive area.tiff
- figure E-F/.DS_Store
- __MACOSX/figure E-F/._.DS_Store
- figure E-F/picture/
- figure E-F/picture/CT1-4-10x.tif
- __MACOSX/figure E-F/picture/
- __MACOSX/figure E-F/picture/._CT1-4-10x.tif
- figure E-F/picture/NC1-4-10x.tif
- __MACOSX/figure E-F/picture/._NC1-4-10x.tif
- figure E-F/picture/MIMIC1-2-10x.tif
- __MACOSX/figure E-F/picture/._MIMIC1-2-10x.tif
- figure E-F/picture/DM1-4-10x.tif
- __MACOSX/figure E-F/picture/._DM1-4-10x.tif
