# Supplementary material for: MiR-17-5p Inhibits TXNIP/NLRP3 Inflammasome Pathway and Suppresses Pancreatic β-Cell Pyroptosis in Diabetic Mice
Source: Front Cardiovasc Med. 2021 Nov 22;8:768029. doi: 10.3389/fcvm.2021.768029 (PMC8645844; doi:10.3389/fcvm.2021.768029)
Supplement: Supplementary file 1 [file Data_Sheet_1.ZIP › figure E-F/statistics/figure4e.xlsx]

## Sheet: control
CT-1
	insulin			细胞
Stats	Area		Stats	Area
Min	10		Min	10
(Obj.#)	105		(Obj.#)	20
Max	25720		Max	38819
(Obj.#)	160		(Obj.#)	2044
Range	25710		Range	38809
Mean	989.963		Mean	720.603
Std.Dev	4850.36		Std.Dev	2514.46
Sum	26729		Sum	389846
Samples	27		Samples	541
Stats	Area		Stats	Area
Min	10		Min	10
(Obj.#)	96		(Obj.#)	72
Max	6429		Max	52951
(Obj.#)	32		(Obj.#)	302
Range	6419		Range	52941
Mean	1304.2		Mean	859.797
Std.Dev	2562.42		Std.Dev	3128.76
Sum	6521		Sum	471169
Samples	5		Samples	548
Stats	Area		Stats	Area
Min	10		Min	10
(Obj.#)	47		(Obj.#)	97
Max	3023		Max	150577
(Obj.#)	16		(Obj.#)	251
Range	3013		Range	150567
Mean	104.713		Mean	2596.47
Std.Dev	382.182		Std.Dev	15225.5
Sum	14241		Sum	773747
Samples	136		Samples	298
Stats	Area		Stats	Area
Min	10		Min	10
(Obj.#)	144		(Obj.#)	279
Max	1980		Max	301649
(Obj.#)	4293		(Obj.#)	21
Range	1970		Range	301639
Mean	50.7576		Mean	812.261
Std.Dev	123.813		Std.Dev	11094.9
Sum	29947		Sum	787893
Samples	590		Samples	970
Sum	26729		Sum	389846	6.8563
Sum	6521		Sum	471169	1.384
Sum	14241		Sum	773747	1.84052
Sum	29947		Sum	787893	3.8009	β cell Area/whole pancreas cell %
	77438			2422655		3.19641
CT-2
Stats	Area		Stats	Area
Min	10		Min	10
(Obj.#)	108		(Obj.#)	197
Max	10443		Max	544307
(Obj.#)	756		(Obj.#)	1
Range	10433		Range	544297
Mean	534.176		Mean	7119.65
Std.Dev	1684.59		Std.Dev	50585.8
Sum	36324		Sum	968272
Samples	68		Samples	136
Stats	Area		Stats	Area
Min	10		Min	10
(Obj.#)	14		(Obj.#)	16
Max	14233		Max	107249
(Obj.#)	22		(Obj.#)	689
Range	14223		Range	107239
Mean	712.483		Mean	3482.11
Std.Dev	2677.62		Std.Dev	12750.8
Sum	20662		Sum	800885
Samples	29		Samples	230
Stats	Area		Stats	Area
Min	10		Min	10
(Obj.#)	42		(Obj.#)	120
Max	13936		Max	389301
(Obj.#)	23		(Obj.#)	7
Range	13926		Range	389291
Mean	1221.46		Mean	1987.72
Std.Dev	3677.86		Std.Dev	20937.9
Sum	15879		Sum	805028
Samples	13		Samples	405
Stats	Area		Stats	Area
Min	10		Min	10
(Obj.#)	179		(Obj.#)	4
Max	9144		Max	177937
(Obj.#)	145		(Obj.#)	13
Range	9134		Range	177927
Mean	221.234		Mean	4992
Std.Dev	1315.84		Std.Dev	25106.7
Sum	10398		Sum	708864
Samples	47		Samples	142
Sum	36324		Sum	968272	3.75143
Sum	20662		Sum	800885	2.5799
Sum	15879		Sum	805028	1.97248
Sum	10398		Sum	708864	1.46685	β cell Area/whole pancreas cell %
	83263			3283049		2.53615
Stats	Area		Stats	Area
Min	10		Min	10
(Obj.#)	368		(Obj.#)	73
Max	4507		Max	90434
(Obj.#)	315		(Obj.#)	1184
Range	4497		Range	90424
Mean	142.179		Mean	1207.89
Std.Dev	708.673		Std.Dev	5978.41
Sum	5545		Sum	584618
Samples	39		Samples	484
Stats	Area		Stats	Area
Min	10		Min	10
(Obj.#)	66		(Obj.#)	219
Max	11463		Max	85138
(Obj.#)	1501		(Obj.#)	280
Range	11453		Range	85128
Mean	145.226		Mean	1295.28
Std.Dev	1041.22		Std.Dev	6190.01
Sum	18008		Sum	604894
Samples	124		Samples	467
Stats	Area		Stats	Area
Min	10		Min	10
(Obj.#)	68		(Obj.#)	299
Max	24752		Max	51359
(Obj.#)	66		(Obj.#)	3
Range	24742		Range	51349
Mean	812.913		Mean	1174.72
Std.Dev	3663.93		Std.Dev	4167.85
Sum	37394		Sum	608503
Samples	46		Samples	518
Stats	Area		Stats	Area
Min	10		Min	10
(Obj.#)	196		(Obj.#)	1
Max	1236		Max	137566
(Obj.#)	353		(Obj.#)	986
Range	1226		Range	137556
Mean	134.28		Mean	2647.06
Std.Dev	327.009		Std.Dev	12629.4			6.8563
Sum	3357		Sum	680294			1.384
Samples	25		Samples	257			1.84052
							3.8009
Sum	5545		Sum	584618	0.948483		3.75143
Sum	18008		Sum	604894	2.97705		2.5799
Sum	37394		Sum	608503	6.14524		1.97248
Sum	3357		Sum	680294	0.493463	β cell Area/whole pancreas cell %	1.46685
	64304			2478309		2.59467	0.948483
							2.97705
							6.14524
							0.493463
	β cell Area/whole pancreas cell %
CT1	3.19641
CT2	2.53615
CT3	2.59467

## Sheet: T2DM
	insulin			细胞
Stats	Area			Stats	Area
Min	10			Min	10
(Obj.#)	140			(Obj.#)	22
Max	1074			Max	272814
(Obj.#)	745			(Obj.#)	114
Range	1064			Range	272804
Mean	38.7692			Mean	9056.53
Std.Dev	130.573			Std.Dev	36681
Sum	2520			Sum	1014331
Samples	65			Samples	112
Stats	Area			Stats	Area
Min	10			Min	10
(Obj.#)	223			(Obj.#)	52
Max	463			Max	439908
(Obj.#)	903			(Obj.#)	6
Range	453			Range	439898
Mean	35.3404			Mean	3354.64
Std.Dev	71.3011			Std.Dev	33913.7
Sum	1661			Sum	761503
Samples	47			Samples	227
Stats	Area			Stats	Area
Min	10			Min	10
(Obj.#)	166			(Obj.#)	49
Max	5478			Max	213412
(Obj.#)	385			(Obj.#)	278
Range	5468			Range	213402
Mean	296.119			Mean	2732.77
Std.Dev	1132.19			Std.Dev	18258.3
Sum	12437			Sum	792502
Samples	42			Samples	290				0.695612
									0.411669
Stats	Area			Stats	Area				0.591565
Min	10			Min	10
(Obj.#)	258			(Obj.#)	209
Max	2646			Max	177250
(Obj.#)	1826			(Obj.#)	5
Range	2636			Range	177240
Mean	35.9366			Mean	6066.94
Std.Dev	183.827			Std.Dev	22107.5
Sum	7367			Sum	879707
Samples	205			Samples	145
Sum	2520			Sum	1014331	0.24844
Sum	1661			Sum	761503	0.218121
Sum	12437			Sum	792502	1.56933
Sum	7367			Sum	879707	0.837438
	23985				3448043		0.695612
Stats	Area			Stats	Area
Min	10			Min	11
(Obj.#)	169			(Obj.#)	103
Max	413			Max	1014590
(Obj.#)	90			(Obj.#)	4
Range	403			Range	1014579
Mean	169.25			Mean	14921.8
Std.Dev	159.783			Std.Dev	114813
Sum	677			Sum	1148979
Samples	4			Samples	77
Stats	Area			Stats	Area
Min	10			Min	10
(Obj.#)	26			(Obj.#)	55
Max	1826			Max	420381
(Obj.#)	312			(Obj.#)	280
Range	1816			Range	420371
Mean	185.636			Mean	5439.68
Std.Dev	518.881			Std.Dev	34029
Sum	2042			Sum	1017220
Samples	11			Samples	187
Stats	Area			Stats	Area
Min	10			Min	10
(Obj.#)	175			(Obj.#)	78
Max	903			Max	44905
(Obj.#)	751			(Obj.#)	314
Range	893			Range	44895
Mean	35.2967			Mean	1383.32
Std.Dev	96.4739			Std.Dev	3460.86
Sum	3212			Sum	807858
Samples	91			Samples	584
Stats	Area			Stats	Area
Min	10			Min	10
(Obj.#)	398			(Obj.#)	88
Max	3878			Max	160647
(Obj.#)	86			(Obj.#)	290
Range	3868			Range	160637
Mean	160.914			Mean	2015.88
Std.Dev	609.238			Std.Dev	9918.66
Sum	9333			Sum	733779
Samples	58			Samples	364
Sum	677			Sum	1148979	0.0589219
Sum	2042			Sum	1017220	0.200743
Sum	3212			Sum	807858	0.397595
Sum	9333			Sum	733779	1.27191
	15264				3707836		0.411669
Stats	Area			Stats	Area
Min	13			Min	10
(Obj.#)	56			(Obj.#)	38
Max	1118			Max	184695
(Obj.#)	62			(Obj.#)	190
Range	1105			Range	184685
Mean	271.857			Mean	2178.37
Std.Dev	368.649			Std.Dev	13642.7
Sum	1903			Sum	810352
Samples	7			Samples	372
Stats	Area			Stats	Area
Min	14			Min	10
(Obj.#)	72			(Obj.#)	233
Max	5481			Max	47705
(Obj.#)	41			(Obj.#)	731
Range	5467			Range	47695
Mean	780.333			Mean	1397
Std.Dev	1671.43			Std.Dev	3413.46
Sum	7023			Sum	797686
Samples	9			Samples	571
Stats	Area			Stats	Area
Min	10			Min	10
(Obj.#)	92			(Obj.#)	112
Max	3361			Max	244706
(Obj.#)	398			(Obj.#)	10
Range	3351			Range	244696
Mean	143.19			Mean	6826.77
Std.Dev	553.097			Std.Dev	32307.3										0.24844
Sum	6014			Sum	969402										0.218121
Samples	42			Samples	142										1.56933
															0.837438
Stats	Area			Stats	Area										0.0589219
Min	10			Min	10										0.200743
(Obj.#)	76			(Obj.#)	29										0.397595
Max	5091			Max	619527										1.27191
(Obj.#)	44			(Obj.#)	9										0.234836
Range	5081			Range	619517										0.880422
Mean	346.875			Mean	5152.63										0.620382
Std.Dev	1225.42			Std.Dev	47464.1										0.626232
Sum	5550			Sum	886253
Samples	16			Samples	172
Sum	1903			Sum	810352	0.234836
Sum	7023			Sum	797686	0.880422
Sum	6014			Sum	969402	0.620382
Sum	5550			Sum	886253	0.626232
	20490				3463693		0.591565

## Sheet: LV-NC
								nc1
	insulin			细胞				Sum	1936		Sum	832224	0.23263
Stats	Area		Stats	Area				Sum	1423		Sum	853167	0.16679
Min	14		Min	10				Sum	3607		Sum	787997	0.457743
(Obj.#)	471		(Obj.#)	62				Sum	23145		Sum	852140	2.7161
Max	814		Max	92527					30111			3325528		0.90545
(Obj.#)	420		(Obj.#)	835
Range	800		Range	92517				nc2
Mean	161.333		Mean	3438.94				Sum	2065		Sum	744495	0.277369
Std.Dev	258.559		Std.Dev	11748.6				Sum	7181		Sum	766070	0.937382
Sum	1936		Sum	832224				Sum	2212		Sum	799956	0.276515									0.23263
Samples	12		Samples	242				Sum	3733		Sum	630834	0.591756									0.16679
									15191			2941355		0.516463								0.457743
Stats	Area		Stats	Area																		2.7161
Min	10		Min	10																		0.277369
(Obj.#)	93		(Obj.#)	87																		0.937382
Max	486		Max	168055				nc3								0.90545						0.276515
(Obj.#)	441		(Obj.#)	231				Sum	2855		Sum	701948	0.406725			0.516463						0.591756
Range	476		Range	168045				Sum	9357		Sum	688114	1.3598			0.747461						0.406725
Mean	88.9375		Mean	4562.39				Sum	5486		Sum	510235	1.07519									1.3598
Std.Dev	141.073		Std.Dev	18339.5				Sum	2008		Sum	736094	0.272791									1.07519
Sum	1423		Sum	853167					19706			2636391		0.747461								0.272791
Samples	16		Samples	187
Stats	Area		Stats	Area
Min	10		Min	10
(Obj.#)	811		(Obj.#)	3
Max	1077		Max	314742
(Obj.#)	1526		(Obj.#)	5
Range	1067		Range	314732
Mean	133.593		Mean	3682.23
Std.Dev	263.786		Std.Dev	24106.3
Sum	3607		Sum	787997
Samples	27		Samples	214
Stats	Area		Stats	Area
Min	10		Min	10
(Obj.#)	283		(Obj.#)	77
Max	4314		Max	163303
(Obj.#)	1226		(Obj.#)	59
Range	4304		Range	163293
Mean	83.2554		Mean	3290.12
Std.Dev	377.683		Std.Dev	13471.5
Sum	23145		Sum	852140
Samples	278		Samples	259
Stats	Area		Stats	Area
Min	10		Min	10
(Obj.#)	106		(Obj.#)	113
Max	490		Max	74879
(Obj.#)	396		(Obj.#)	75
Range	480		Range	74869
Mean	31.7692		Mean	1798.3
Std.Dev	60.7542		Std.Dev	8552.5
Sum	2065		Sum	744495
Samples	65		Samples	414
Stats	Area		Stats	Area
Min	10		Min	10
(Obj.#)	241		(Obj.#)	59
Max	3887		Max	123349
(Obj.#)	218		(Obj.#)	69
Range	3877		Range	123339
Mean	102.586		Mean	2826.83
Std.Dev	479.548		Std.Dev	12794.1
Sum	7181		Sum	766070
Samples	70		Samples	271
Stats	Area		Stats	Area
Min	10		Min	10
(Obj.#)	77		(Obj.#)	41
Max	1090		Max	136505
(Obj.#)	392		(Obj.#)	379
Range	1080		Range	136495
Mean	158		Mean	2318.71
Std.Dev	277.04		Std.Dev	9658.63
Sum	2212		Sum	799956
Samples	14		Samples	345
Stats	Area		Stats	Area
Min	10		Min	10
(Obj.#)	247		(Obj.#)	32
Max	2435		Max	90727
(Obj.#)	135		(Obj.#)	461
Range	2425		Range	90717
Mean	113.121		Mean	1473.91
Std.Dev	413.168		Std.Dev	5860.95
Sum	3733		Sum	630834
Samples	33		Samples	428
Stats	Area		Stats	Area
Min	13		Min	10
(Obj.#)	55		(Obj.#)	15
Max	1069		Max	78337
(Obj.#)	74		(Obj.#)	7
Range	1056		Range	78327
Mean	285.5		Mean	2534.11
Std.Dev	401.695		Std.Dev	8913.37
Sum	2855		Sum	701948
Samples	10		Samples	277
Stats	Area		Stats	Area
Min	10		Min	10
(Obj.#)	110		(Obj.#)	23
Max	3637		Max	37657
(Obj.#)	101		(Obj.#)	383
Range	3627		Range	37647
Mean	233.925		Mean	1932.9
Std.Dev	736.378		Std.Dev	5046.09
Sum	9357		Sum	688114
Samples	40		Samples	356
Stats	Area		Stats	Area
Min	10		Min	10
(Obj.#)	180		(Obj.#)	172
Max	3750		Max	130541
(Obj.#)	102		(Obj.#)	10
Range	3740		Range	130531
Mean	219.44		Mean	2000.92
Std.Dev	750.942		Std.Dev	10875.9
Sum	5486		Sum	510235
Samples	25		Samples	255
Stats	Area		Stats	Area
Min	10		Min	10
(Obj.#)	144		(Obj.#)	174
Max	1024		Max	126643
(Obj.#)	114		(Obj.#)	250
Range	1014		Range	126633
Mean	154.462		Mean	2921.01
Std.Dev	307.688		Std.Dev	14382.5
Sum	2008		Sum	736094
Samples	13		Samples	252

## Sheet: LV-miR-17-5p
Stats	Area		Stats	Area		Sum	8703		Sum	870266	1.00004
Min	10		Min	10		Sum	20904		Sum	966308	2.16329
(Obj.#)	66		(Obj.#)	77		Sum	18307		Sum	793818	2.3062
Max	7127		Max	274180		Sum	9998		Sum	724026	1.38089
(Obj.#)	275		(Obj.#)	52			57912			3354418		1.72644
Range	7117		Range	274170
Mean	271.969		Mean	4245.2										1.72644
Std.Dev	1237.01		Std.Dev	24594		Sum	15553		Sum	711156	2.187			1.76429
Sum	8703		Sum	870266		Sum	11178		Sum	787207	1.41996			1.25416
Samples	32		Samples	205		Sum	5142		Sum	703441	0.730978
						Sum	20629		Sum	774007	2.66522
Stats	Area		Stats	Area			52502			2975811		1.76429
Min	10		Min	10
(Obj.#)	94		(Obj.#)	134
Max	14377		Max	265502		Sum	17240		Sum	896068	1.92396
(Obj.#)	143		(Obj.#)	6		Sum	11246		Sum	915573	1.2283
Range	14367		Range	265492		Sum	3283		Sum	746058	0.440046
Mean	509.854		Mean	10618.8		Sum	10820		Sum	838122	1.29098
Std.Dev	2249.42		Std.Dev	46740.8			42589			3395821		1.25416
Sum	20904		Sum	966308
Samples	41		Samples	91
Stats	Area		Stats	Area
Min	10		Min	10
(Obj.#)	356		(Obj.#)	39
Max	11257		Max	217848
(Obj.#)	203		(Obj.#)	119
Range	11247		Range	217838
Mean	366.14		Mean	3891.26
Std.Dev	1704.26		Std.Dev	22262.1
Sum	18307		Sum	793818
Samples	50		Samples	204
Stats	Area		Stats	Area
Min	13		Min	10
(Obj.#)	188		(Obj.#)	79
Max	6496		Max	78738
(Obj.#)	81		(Obj.#)	462
Range	6483		Range	78728
Mean	999.8		Mean	2437.8
Std.Dev	2064.08		Std.Dev	8806.23
Sum	9998		Sum	724026
Samples	10		Samples	297
Stats	Area		Stats	Area
Min	10		Min	10
(Obj.#)	57		(Obj.#)	82
Max	5393		Max	97373
(Obj.#)	730		(Obj.#)	700
Range	5383		Range	97363
Mean	85.456		Mean	1623.64
Std.Dev	482.979		Std.Dev	7155.53
Sum	15553		Sum	711156
Samples	182		Samples	438
Stats	Area		Stats	Area
Min	10		Min	10
(Obj.#)	12		(Obj.#)	426
Max	10667		Max	144963
(Obj.#)	111		(Obj.#)	261
Range	10657		Range	144953
Mean	447.12		Mean	2322.14
Std.Dev	2086.16		Std.Dev	13754.3
Sum	11178		Sum	787207
Samples	25		Samples	339
Stats	Area		Stats	Area
Min	10		Min	10
(Obj.#)	569		(Obj.#)	20
Max	3447		Max	122937
(Obj.#)	411		(Obj.#)	341
Range	3437		Range	122927
Mean	257.1		Mean	1970.42
Std.Dev	752.445		Std.Dev	8592.09
Sum	5142		Sum	703441
Samples	20		Samples	357
Stats	Area		Stats	Area
Min	10		Min	10
(Obj.#)	100		(Obj.#)	109
Max	12256		Max	209287
(Obj.#)	196		(Obj.#)	263
Range	12246		Range	209277
Mean	275.053		Mean	2706.32
Std.Dev	1504.28		Std.Dev	13974.2
Sum	20629		Sum	774007
Samples	75		Samples	286
Stats	Area		Stats	Area
Min	10		Min	10
(Obj.#)	84		(Obj.#)	34
Max	13081		Max	306100
(Obj.#)	212		(Obj.#)	130
Range	13071		Range	306090
Mean	198.161		Mean	5973.79
Std.Dev	1395.33		Std.Dev	30048.5
Sum	17240		Sum	896068
Samples	87		Samples	150
Stats	Area		Stats	Area
Min	10		Min	10
(Obj.#)	63		(Obj.#)	21
Max	9794		Max	592031
(Obj.#)	167		(Obj.#)	7
Range	9784		Range	592021
Mean	288.359		Mean	4510.21
Std.Dev	1543.12		Std.Dev	42886.5
Sum	11246		Sum	915573
Samples	39		Samples	203
Stats	Area		Stats	Area
Min	11		Min	10
(Obj.#)	75		(Obj.#)	15
Max	3010		Max	74485
(Obj.#)	56		(Obj.#)	809
Range	2999		Range	74475
Mean	273.583		Mean	2996.22
Std.Dev	825.453		Std.Dev	9380.85
Sum	3283		Sum	746058
Samples	12		Samples	249
Stats	Area		Stats	Area
Min	11		Min	10
(Obj.#)	274		(Obj.#)	15
Max	7236		Max	102426
(Obj.#)	299		(Obj.#)	94
Range	7225		Range	102416
Mean	1352.5		Mean	4068.55
Std.Dev	2341.59		Std.Dev	14374.3
Sum	10820		Sum	838122
Samples	8		Samples	206
