# Supplementary material for: MiR-17-5p Inhibits TXNIP/NLRP3 Inflammasome Pathway and Suppresses Pancreatic β-Cell Pyroptosis in Diabetic Mice
Source: Front Cardiovasc Med. 2021 Nov 22;8:768029. doi: 10.3389/fcvm.2021.768029 (PMC8645844; doi:10.3389/fcvm.2021.768029)
Supplement: Supplementary file 2 [file Data_Sheet_2.ZIP]

Archive with 192 entries (149 files):
- data8.30/
- data8.30/.DS_Store
- __MACOSX/
- __MACOSX/data8.30/
- __MACOSX/data8.30/._.DS_Store
- data8.30/figure4/
- data8.30/figure4/.DS_Store
- __MACOSX/data8.30/figure4/
- __MACOSX/data8.30/figure4/._.DS_Store
- data8.30/figure4/figureB/
- data8.30/figure4/figureB/figure4B.xlsx
- __MACOSX/data8.30/figure4/figureB/
- __MACOSX/data8.30/figure4/figureB/._figure4B.xlsx
- data8.30/figure4/figureB/.DS_Store
- __MACOSX/data8.30/figure4/figureB/._.DS_Store
- data8.30/figure4/figureB/blood glucose.tiff
- __MACOSX/data8.30/figure4/figureB/._blood glucose.tiff
- data8.30/figure4/figure C-D/
- data8.30/figure4/figure C-D/figure4cd.xlsx
- __MACOSX/data8.30/figure4/figure C-D/
- __MACOSX/data8.30/figure4/figure C-D/._figure4cd.xlsx
- data8.30/figure4/figure C-D/.DS_Store
- __MACOSX/data8.30/figure4/figure C-D/._.DS_Store
- data8.30/figure4/figure C-D/.~figure4C.xlsx
- __MACOSX/data8.30/figure4/figure C-D/._.~figure4C.xlsx
- data8.30/figure4/figure C-D/.~τ│ûΦÇÉΘçÅσèáAUCτ╗ƒΦ«í.xlsx
- __MACOSX/data8.30/figure4/figure C-D/._.~τ│ûΦÇÉΘçÅσèáAUCτ╗ƒΦ«í.xlsx
- data8.30/figure4/figure C-D/figure4c.tiff
- __MACOSX/data8.30/figure4/figure C-D/._figure4c.tiff
- data8.30/figure4/figure C-D/figure4d.tiff
- __MACOSX/data8.30/figure4/figure C-D/._figure4d.tiff
- data8.30/figure4/figure4a/
- data8.30/figure4/figure4a/.DS_Store
- __MACOSX/data8.30/figure4/figure4a/
- __MACOSX/data8.30/figure4/figure4a/._.DS_Store
- data8.30/figure4/figure4a/figure4a-.tiff
- __MACOSX/data8.30/figure4/figure4a/._figure4a-.tiff
- data8.30/figure4/figure4a/figure4A.xlsx
- __MACOSX/data8.30/figure4/figure4a/._figure4A.xlsx
- data8.30/figure1/
- data8.30/figure1/figure 1CD/
- data8.30/figure1/figure 1CD/statistics/
- data8.30/figure1/figure 1CD/statistics/HGσ╜▒σôì -TXNIP.tiff
- __MACOSX/data8.30/figure1/
- __MACOSX/data8.30/figure1/figure 1CD/
- __MACOSX/data8.30/figure1/figure 1CD/statistics/
- __MACOSX/data8.30/figure1/figure 1CD/statistics/._HGσ╜▒σôì -TXNIP.tiff
- data8.30/figure1/figure 1CD/statistics/.DS_Store
- __MACOSX/data8.30/figure1/figure 1CD/statistics/._.DS_Store
- data8.30/figure1/figure 1CD/statistics/figurecτ╗ƒΦ«í.xlsx
- __MACOSX/data8.30/figure1/figure 1CD/statistics/._figurecτ╗ƒΦ«í.xlsx
- data8.30/figure1/figure 1CD/statistics/figure1dτ╗ƒΦ«í.xlsx
- __MACOSX/data8.30/figure1/figure 1CD/statistics/._figure1dτ╗ƒΦ«í.xlsx
- data8.30/figure1/figure 1CD/statistics/inhibitor.tiff
- __MACOSX/data8.30/figure1/figure 1CD/statistics/._inhibitor.tiff
- data8.30/figure1/figure 1CD/.DS_Store
- __MACOSX/data8.30/figure1/figure 1CD/._.DS_Store
- data8.30/figure1/figure 1CD/picture/
- data8.30/figure1/figure 1CD/picture/.DS_Store
- __MACOSX/data8.30/figure1/figure 1CD/picture/
- __MACOSX/data8.30/figure1/figure 1CD/picture/._.DS_Store
- data8.30/figure1/figure 1CD/picture/figure  1C.pdf
- __MACOSX/data8.30/figure1/figure 1CD/picture/._figure  1C.pdf
- data8.30/figure1/figure 1CD/picture/figure 1B.pdf
- __MACOSX/data8.30/figure1/figure 1CD/picture/._figure 1B.pdf
- data8.30/figure1/figure 1CD/.~σë»μ£1⁄4σ«₧Θ¬îτ╗ôμ₧£.xlsx
- __MACOSX/data8.30/figure1/figure 1CD/._.~σë»μ£1⁄4σ«₧Θ¬îτ╗ôμ₧£.xlsx
- data8.30/figure1/.DS_Store
- __MACOSX/data8.30/figure1/._.DS_Store
- data8.30/figure1/figure1a/
- data8.30/figure1/figure1a/statistics.tiff
- __MACOSX/data8.30/figure1/figure1a/
- __MACOSX/data8.30/figure1/figure1a/._statistics.tiff
- data8.30/figure1/figure1a/.DS_Store
- __MACOSX/data8.30/figure1/figure1a/._.DS_Store
- data8.30/figure1/figure1a/figure-1A.xlsx
- __MACOSX/data8.30/figure1/figure1a/._figure-1A.xlsx
- data8.30/figure1/figure1B/
- data8.30/figure1/figure1B/.DS_Store
- __MACOSX/data8.30/figure1/figure1B/
- __MACOSX/data8.30/figure1/figure1B/._.DS_Store
- data8.30/figure1/figure1B/.~figure 2D.xlsx
- __MACOSX/data8.30/figure1/figure1B/._.~figure 2D.xlsx
- data8.30/figure1/figure1B/insulin.tiff
- __MACOSX/data8.30/figure1/figure1B/._insulin.tiff
- data8.30/figure1/figure1B/figure b.xlsx
- __MACOSX/data8.30/figure1/figure1B/._figure b.xlsx
- data8.30/figure2-3/
- data8.30/figure2-3/.DS_Store
- __MACOSX/data8.30/figure2-3/
- __MACOSX/data8.30/figure2-3/._.DS_Store
- data8.30/figure2-3/figure3cd/
- data8.30/figure2-3/figure3cd/statistics/
- data8.30/figure2-3/figure3cd/statistics/.DS_Store
- __MACOSX/data8.30/figure2-3/figure3cd/
- __MACOSX/data8.30/figure2-3/figure3cd/statistics/
- __MACOSX/data8.30/figure2-3/figure3cd/statistics/._.DS_Store
- data8.30/figure2-3/figure3cd/statistics/figure3c.xlsx
- __MACOSX/data8.30/figure2-3/figure3cd/statistics/._figure3c.xlsx
- data8.30/figure2-3/figure3cd/statistics/Data- 1.tiff
- __MACOSX/data8.30/figure2-3/figure3cd/statistics/._Data- 1.tiff
- data8.30/figure2-3/figure3cd/.DS_Store
- __MACOSX/data8.30/figure2-3/figure3cd/._.DS_Store
- data8.30/figure2-3/figure3cd/fcs/
- data8.30/figure2-3/figure3cd/fcs/.DS_Store
- __MACOSX/data8.30/figure2-3/figure3cd/fcs/
- __MACOSX/data8.30/figure2-3/figure3cd/fcs/._.DS_Store
- data8.30/figure2-3/figure3cd/fcs/hg2.fcs
- __MACOSX/data8.30/figure2-3/figure3cd/fcs/._hg2.fcs
- data8.30/figure2-3/figure3cd/fcs/hg3.fcs
- __MACOSX/data8.30/figure2-3/figure3cd/fcs/._hg3.fcs
- data8.30/figure2-3/figure3cd/fcs/m3.fcs
- __MACOSX/data8.30/figure2-3/figure3cd/fcs/._m3.fcs
- data8.30/figure2-3/figure3cd/fcs/m2.fcs
- __MACOSX/data8.30/figure2-3/figure3cd/fcs/._m2.fcs
- data8.30/figure2-3/figure3cd/fcs/m.fcs
- __MACOSX/data8.30/figure2-3/figure3cd/fcs/._m.fcs
- data8.30/figure2-3/figure3cd/fcs/m4.fcs
- __MACOSX/data8.30/figure2-3/figure3cd/fcs/._m4.fcs
- data8.30/figure2-3/figure3cd/fcs/c1.fcs
- __MACOSX/data8.30/figure2-3/figure3cd/fcs/._c1.fcs
- data8.30/figure2-3/figure3cd/fcs/c2.fcs
- __MACOSX/data8.30/figure2-3/figure3cd/fcs/._c2.fcs
- data8.30/figure2-3/figure3cd/fcs/c3.fcs
- __MACOSX/data8.30/figure2-3/figure3cd/fcs/._c3.fcs
- data8.30/figure2-3/figure3cd/fcs/hg.fcs
- __MACOSX/data8.30/figure2-3/figure3cd/fcs/._hg.fcs
- data8.30/figure2-3/figure3cd/picture/
- data8.30/figure2-3/figure3cd/picture/control-2.bmp
- __MACOSX/data8.30/figure2-3/figure3cd/picture/
- __MACOSX/data8.30/figure2-3/figure3cd/picture/._control-2.bmp
- data8.30/figure2-3/figure3cd/picture/control-3.bmp
- __MACOSX/data8.30/figure2-3/figure3cd/picture/._control-3.bmp
- data8.30/figure2-3/figure3cd/picture/control-1.bmp
- __MACOSX/data8.30/figure2-3/figure3cd/picture/._control-1.bmp
- data8.30/figure2-3/figure3cd/picture/.DS_Store
- __MACOSX/data8.30/figure2-3/figure3cd/picture/._.DS_Store
- data8.30/figure2-3/figure3cd/picture/HG3.bmp
- __MACOSX/data8.30/figure2-3/figure3cd/picture/._HG3.bmp
- data8.30/figure2-3/figure3cd/picture/HG2.bmp
- __MACOSX/data8.30/figure2-3/figure3cd/picture/._HG2.bmp
- data8.30/figure2-3/figure3cd/picture/HG1.bmp
- __MACOSX/data8.30/figure2-3/figure3cd/picture/._HG1.bmp
- data8.30/figure2-3/figure3cd/picture/MIMIC1.bmp
- __MACOSX/data8.30/figure2-3/figure3cd/picture/._MIMIC1.bmp
- data8.30/figure2-3/figure3cd/picture/MIMIC2.bmp
- __MACOSX/data8.30/figure2-3/figure3cd/picture/._MIMIC2.bmp
- data8.30/figure2-3/figure3cd/picture/MIMIC3.bmp
- __MACOSX/data8.30/figure2-3/figure3cd/picture/._MIMIC3.bmp
- data8.30/figure2-3/figure2ab-3abpicture/
- data8.30/figure2-3/figure2ab-3abpicture/.DS_Store
- __MACOSX/data8.30/figure2-3/figure2ab-3abpicture/
- __MACOSX/data8.30/figure2-3/figure2ab-3abpicture/._.DS_Store
- data8.30/figure2-3/figure2ab-3abpicture/figure2a-1.tif
- __MACOSX/data8.30/figure2-3/figure2ab-3abpicture/._figure2a-1.tif
- data8.30/figure2-3/figure2ab-3abpicture/figure2a-3.tif
- __MACOSX/data8.30/figure2-3/figure2ab-3abpicture/._figure2a-3.tif
- data8.30/figure2-3/figure2ab-3abpicture/figure2a-2.tif
- __MACOSX/data8.30/figure2-3/figure2ab-3abpicture/._figure2a-2.tif
- data8.30/figure2-3/figure2ab-3abstatistics/
- data8.30/figure2-3/figure2ab-3abstatistics/.DS_Store
- __MACOSX/data8.30/figure2-3/figure2ab-3abstatistics/
- __MACOSX/data8.30/figure2-3/figure2ab-3abstatistics/._.DS_Store
- data8.30/figure2-3/figure2ab-3abstatistics/figure2-3ab.xlsx
- __MACOSX/data8.30/figure2-3/figure2ab-3abstatistics/._figure2-3ab.xlsx
- data8.30/figure2-3/figure2ab-3abstatistics/figure2b.tiff
- __MACOSX/data8.30/figure2-3/figure2ab-3abstatistics/._figure2b.tiff
- data8.30/figure2-3/figure2ab-3abstatistics/figure3b.tiff
- __MACOSX/data8.30/figure2-3/figure2ab-3abstatistics/._figure3b.tiff
- data8.30/figure 5/
- data8.30/figure 5/statistics/
- data8.30/figure 5/statistics/.DS_Store
- __MACOSX/data8.30/figure 5/
- __MACOSX/data8.30/figure 5/statistics/
- __MACOSX/data8.30/figure 5/statistics/._.DS_Store
- data8.30/figure 5/statistics/figure5d.tiff
- __MACOSX/data8.30/figure 5/statistics/._figure5d.tiff
- data8.30/figure 5/statistics/figure5.xlsx
- __MACOSX/data8.30/figure 5/statistics/._figure5.xlsx
- data8.30/figure 5/statistics/figure5b.tiff
- __MACOSX/data8.30/figure 5/statistics/._figure5b.tiff
- data8.30/figure 5/.DS_Store
- __MACOSX/data8.30/figure 5/._.DS_Store
- data8.30/figure 5/picture/
- data8.30/figure 5/picture/figure5ab-2.tif
- __MACOSX/data8.30/figure 5/picture/
- __MACOSX/data8.30/figure 5/picture/._figure5ab-2.tif
- data8.30/figure 5/picture/figure5ab-a.tif
- __MACOSX/data8.30/figure 5/picture/._figure5ab-a.tif
- data8.30/figure 5/picture/.DS_Store
- __MACOSX/data8.30/figure 5/picture/._.DS_Store
- __MACOSX/._data8.30
