# Supplementary material for: MiR-17-5p Inhibits TXNIP/NLRP3 Inflammasome Pathway and Suppresses Pancreatic β-Cell Pyroptosis in Diabetic Mice
Source: Front Cardiovasc Med. 2021 Nov 22;8:768029. doi: 10.3389/fcvm.2021.768029 (PMC8645844; doi:10.3389/fcvm.2021.768029)
Supplement: Supplementary file 2 [file Data_Sheet_2.ZIP › data8.30/figure4/figureB/figure4B.xlsx]

## Sheet: weight
	20180609	20180810	20180831	20180914	20180928	20181012	20181026	20181109	20181123	20181207
ctrl-1
161	26.7	30.6	30.8	33.4	32.1	32.6	33.5
162	26.8	28.8	30	33.5	33	33.5	32
163	24.6	29.5	29	30.8	32.6	34.4	33.2
164	26.8	30.2	33	34.5	35.1	35	34.1
165	26.9	30.9	30.1	30.5	30.9	31.3	31.7
ctrl-2
166	24.4	29.9	29.3	30	30.7	31.4	32.1
167	28.5	31.6	31.1	33	34.9	34.8	34.7
168	25.8	30	29.8	29.9	30	30.1	30.2
169	26.7	30.9	32	31.5	31	30.5	30
170	27	31.7	31.8	30.1	30.4	21.7	31
miR-17 (1)
101	25.2	30.3	45.1	47.8	47.5	48.2	46.9
102	28	36.6	36.6	40.1	43.6	47.1	46.6
118	24.9	29.8	29.8	37.8	40.8	40.8	41.8
120	24.9	25.3	25.3	35.9	39.5	40.1	40.7
123	26.8	32	32	40	43	42.4	45.1
miR-17 (2)
147	27.5	37.6	37.6	39.8	42	44.2	44.4
148	23	30.8	31.8	38.9	40	40.5	41.2
151	23.8	30.1	32	40.1	42.2	52.3	44.4
139	25.5	32.1	36	44	42.3	43.9	43
144	25.2	30.9	38.8	39.4	40	40.6	41.2
miR-17 (3)
124	24.6	27.9	30.9	38.6	40.3	39.9	41.7
128	25.1	31.8	38.9	39.8	40.7	41.6	42.5
106	26.2	33.3	38	41.1	44.2	45.3	46.4
158	30.3	36.6	38.8	36	43.2	43.4	42.6
155	30.4	41.6	40.9	44.4	47.9	46.4	46.9
miR-17 (4)
114	27.6	31.7	37.9	41.2	44.5	44.8	45.1
138	28.2	33.8	32.9	39.6	40.3	42.5	44.7
131	23.2	28.7	29.1	33.5	37.9	42.3	42.7
133	24.2	30.9	30.8	38.9	40	41.1	41.2
慢病毒阴性对照（1）
103	23	28.5	33	39.5	41	42.5	43
119	26.1	33.7	33.7	41.1	43.5	43.9	43.3
145	25.2	35.2	40.2	42.1	44	45.9	47.8
149	25.5	30.5	30.9	37.7	44.5	44.3	43.1
150	25.5	30.4	32.4	39.8	43.2	44.6	44.9
慢病毒阴性对照（2）
140	28.3	33.6	36	40.3	44.6	45.9	45.2
107	26.7	33.7	37	44	45.1	44	44.6
125	28.1	33.3	34.3	37.8	41.3	44.8	45.3
109	27.6	29.1	34.1	42	46.9	47.8	45.7
157	24.9	29.8	33.4	41.1	43.8	43.5	44.2
慢病毒阴性对照（3）
160	26.6	33.1	40.1	42.3	44.5	44.7	44.9
111	27.8	34.5	41.7	44.1	43.5	43.9	44.3
117	25.7	30.4	35.9	39.8	40.7	41.6	43.5
129	26.6	30.2	30.2	36.6	43	43.4	42.8
134	25.4	31.3	35.7	39.4	43.1	46.8	50.5
慢病毒阴性对照（4）
137	24.5	34.3	40.1	39.4	41.7	42	42.3
153	27.5	33.9	33	37.9	42.8	44.7	44.6
126	26.3	39.9	39.8	39	38.2	40.4	41.6
142	25.2	29.7	29.1	33.6	38.1	42.6	44.1
DM（1）
104	23.3	29.1	31.1	38.8	43.5	44.2	45.9
105	25	30.2	35.6	39.7	43.8	43.9	44
121	26.3	31.1	31.1	38.7	40.3	43.9	42.5
122	26.4	33.7	33.7	37.6	41.5	41.4	41.3
146	25.8	32.5	33	40.7	42.4	43.1	42.8
DM（2）
152	26.4	34.8	37.7	42.2	42.7	41.2	41.7
154	24.9	31	35	40.4	45.8	45.2	46.6
143	24	32.5	32.6	37.8	43	43.2	43.4
127	27.8	34.6	40.6	40.6	40.9	41.6	42
108	26.8	34.7	37.8	43	45.2	43.4	44.6
DM（3）
110	29.6	36.9	36.9	41.1	45.3	44.5	43.7
159	29.1	33.9	40.9	45	48.1	48.2	47.3
113	25.8	33.5	36.6	40.3	44	47.7	46.4
115	26.4	32.5	38.8	39.9	41	42.1	43.2
116	27.2	30.6	38.9	41.3	43.7	46.1	48.5
DM（4）
130	25.9	32.1	34	48.9	46.8	47.7	46.6
132	24.8	31.1	30	36.8	43.6	45.4	47.2
135	27.4	33.3	36.8	38.9	41	43.1	45.2
136	25.8	32.3	37.9	40.7	43.5	46.3	46.1

## Sheet: blood glucose
	喂高脂前血糖	2018年7月23号第一次注射STZ，剂量：100mg/kg	2018年8月3号补注射SZT,剂量：50mg/kg	2018年8月15号补注射stz剂量：50mg/kg	2018年8月24号注射慢病毒,9月21号第二次，10月19号第三次
	20180609	20180730	20180810	20180820	20180831	20180914	20180928	20181012	20181026	20181109	20181123	20181207
ctrl-1
161	8.7	10	9	7.7	9.2	9.1	9	8.9	8.8	7.5	7.9	8.7
162	7.9	9.3	7.8	5.6	11.1	9.6	8.1	6.6	5.1	7.1	6.8	7.1
163	6.5	8.9	8	8.7	10.3	8	5.7	5.4	7.1	6.9	8	6.9
164	8	8.4	10.1	6.7	9.1	7.9	6.7	5.5	6.3	7.6	7.7	6.7
165	6.7	9.6	11	8.9	9.7	8.8	7.9	7	6.1	8.1	6.8	7.8
166	6.9	10.8	7.9	7.6	8.3	7.6	6.9	6.2	5.5	7.9	7.7	5.6
167	6.8	8.6	9	7.1	9.7	8.7	7.7	6.7	5.7	7.9	8	7.1
168	7.1	7.9	8.8	8	6.8	7.7	8.6	9.5	9.4	7.1	5.6	7.1
169	7.3	9.1	6.9	7.5	6.3	6.9	7.5	8.1	8.7	7.3	5.4	5.3
170	7.4	9	8.6	8	7.3	7	6.7	6.4	6.1	6.2	6.5	7.6
miR-17 (1)
101	8	11	17.1	17.3	24.3	18.9	17.9	19.9	18.3	19.9	17.2	21.7
102	7.3	15.6	19.6	17.6	22.5	21.1	19.7	18.3	16.9	16.8	17.4	12.1	23.7737	22.1632
118	7.8	13.2	20.8	25.6	23.2	23.4	23.6	23.8	24	23	26.8	27.3	x
120	8.2	14.2	25.6	23.2	28.3	33.3	33.3	33.3	29.3	26.5	20.5	19.5	x
123	8.2	10.8	24.1	25.7	18.1	17.9	17.7	17.5	19.3	19.3	22.9	20.3	x
147	7.5	13.9	21.1	20	17.7	17.2	18.7	17.2	17.5	21.8	25.2	26.5	x
148	7.7	13.5	22.3	23.6	32.4	25.6	25.8	33.4	25.2	25.8	20.4	17.1
151	8.1	9.6	15.4	14.2	27.3	27.9	28.5	29.1	29.7	32	25	25.7
139	7.7	10.1	17.4	16.8	18.8	17.7	19.6	20.5	24.4	17.5	23.6	17.5
144	8.3	9.6	17.9	17.7	24.2	25.9	27.6	29.3	31	25.5	22.6	20.2
124	7.4	10.1	16.1	16.8	26.4	33.3	33.2	27.1	24	25.1	23.6	25.2
128	7.1	15.6	28	26.5	16.8	18.8	20.8	22.8	24.8	18.4	20.4	20.2
106	7.7	14.4	24.1	23.8	18.1	23.3	28.5	33.3	26.9	25.6	25.1	19.5	x
158	7.1	17.6	20.1	25.3	33.3	31.2	29.1	27	24.9	25.5	24.7	23.7
155	7.2	11.1	17.7	17.7	23.3	19.8	17.3	22.8	29.3	25.1	32	33.2	x
114	7.2	17.8	22.2	22.5	19.9	18.8	17.7	16.9	25.5	20.3	24.6	22.2	x
138	7.1	18.6	28.5	29.5	33.3	31.4	29.5	27.6	25.7	30.3	25.4	22.2
131	6.8	19.2	19.2	19.9	25.4	26.7	28	29.3	30.6	32.4	27.5	29	x
133	9.6	18.9	23.4	24.6	26.7	28.8	30.9	33	33.1	32.5	26.8	18
慢病毒阴性对照（1）
103	8	16.9	19.1	18.7	20.8	25.6	30.4	30.2	31	26.8	24.8	32.2
119	6.3	10	23.2	27.1	25.4	28.7	32	30.3	31.6	28	26.7	27.9
145	7.4	15.5	30.3	28.9	33.3	31.2	29.1	27	24.9	27.3	32	30.8	27.6778	27.1684
149	9.1	12.1	30	33	25.1	29.8	32.5	30.2	32.9	26.5	27.8	23.1
150	6.8	9.3	16.1	16.6	33.3	28.6	23.9	29.2	29.9	26.1	32.4	20.6	x
140	6.6	11.3	20	19.3	26.3	33.3	30.3	27.3	33.3	25.6	21.5	27
107	6.4	16.6	20.1	23.2	19.2	23.4	27.6	31.8	33.3	27.2	28.9	20.9
125	8.8	11.3	20.6	21.7	26.1	26	25.9	25.8	25.7	31.2	32.5	25.4
109	10.2	19	16.9	18.7	17.9	18.1	18.3	18.5	18.7	23.2	32.1	30.4
157	5.2	16.9	17.1	16.8	23.3	24.4	25.5	26.6	27.7	29	25.8	27.2
160	6.7	15.3	16.7	17	21.3	33.3	30.3	27.3	29.3	17.8	20.2	20.1	x
111	7.8	18.7	20.1	25.1	21.6	31.4	31.2	31	30.8	17.7	17.1	22.7
117	7.7	23.3	23.6	20.3	21.1	28.9	32.7	31.5	32.3	28.6	30	33.1
129	7.6	17.4	16.8	20.1	33.3	30.1	26.9	23.7	30.5	33.3.1	33.3.5	33.3	x
134	6	18.8	17.3	18.4	19.9	29	33.1	27.2	27.3	27	23.4	28.5
137	7.2	14.7	23.2	22.9	30	33.3	33.6	32.9	31.2	29.5	31.9	26.7
153	8.4	9.9	22.3	22.4	23.2	33.3	23.4	32.5	30.3	33.3	33.3	33.3	x
126	7.5	9.8	13.2	17.7	33.3	31.1	28.9	26.7	32.5	26.7	24.6	19.7	x
142	7.6	9.7	14.2	15.9	20.6	21.1	21.6	22.1	22.6	28.9	33.2	33.3	x
DM（1）
104	8.2	17.7	21.1	27.7	22.3	22.5	22.7	22.9	23.1	18.1	22.4	22.1
105	10.1	17	28.5	28.9	33.3	28.1	22.9	31.7	32.5	25.6	25.7	28.8
121	6.2	11.1	18.9	18	21	21	21	22.1	24.3	28.3	32.5	33.3	25.6316	26.0895	X
122	6.1	15.4	19.5	20.1	19.1	21.8	24.5	27.2	29.9	33.3	33.3	33.3	X
146	7.7	14.4	25.7	24.4	21	25.1	29.2	33.3	31	29.2	30.4	28.3
152	8.4	8.8	12.1	17.4	20.5	20	19.5	19	18.5	25.6	20.7	26
154	9.3	10.6	30	25.7	24.7	25.7	26.7	27.7	28.7	28.5	20.2	12.6	X
143	10.8	14.7	20.6	23.8	33.3	33.3	33.3	33.3	33.3	28.6	22	20.3	X
127	7.6	12.4	24.4	24.9	21	33.3	25.6	27.9	29.2	28.9	23.9	25.2
108	11.4	17.8	17.1	17.1	22.3	26.1	29.9	33.7	33.3	19.8	18.4	20.9	X
110	8.3	17.1	19.1	17.1	19.8	19.7	19.6	19.5	19.4	25.4	22.8	26.8
159	6.9	14.4	19.6	19.2	24.1	26.8	29.5	32.2	29.9	22.4	19.7	28.2
113	8.3	19.9	23	23.6	33.3	33.3	33.3	33.3	33.3	32.9	33	33.3	X
115	7.6	20.9	18	19.5	18.4	18.9	19.4	19.9	20.4	23.5	27.6	25.1
116	6.8	21.1	19.3	17.1	19.7	18.7	17.7	19.7	20.7	26.4	26.6	22.9
130	8.6	18.6	18.1	23.4	33.3	23.7	24.1	24.5	25.1	25.5	30.6	27.7
132	6.7	20.2	21.1	19.8	23.3	33.3	33.3	33.3	33.3	33.1	28.8	25.5
135	8.8	11.9	17.4	16.8	19.3	19.1	19.9	30.7	28.5	35.6	25.6	24.1
136	5.7	13.3	20	18.6	20.1	20.7	21.3	21.9	22.5	26.4	22.8	31.3

## Sheet: 删去最高和最低值
	0w	2w	4w	6w	8w	10w	12w	14w	16w	18w	20w
	20180609	20180810	20180820	20180831	20180914	20180928	20181012	20181026	20181109	20181123	20181207
ctrl-1
165	7.9	7.8	5.6	11.1	9.6	8.1	6.6	5.1	7.1	6.8	7.1
163	6.5	8	8.7	10.3	8	5.7	5.4	7.1	6.9	8	6.9
164	8	10.1	6.7	9.1	7.9	6.7	5.5	6.3	7.6	7.7	6.7
166	6.9	7.9	7.6	8.3	7.6	6.9	6.2	5.5	7.9	7.7	5.6
167	6.8	9	7.1	9.7	8.7	7.7	6.7	5.7	7.9	8	7.1
168	7.1	8.8	8	6.8	7.7	8.6	9.5	9.4	7.1	5.6	7.1
169	7.3	6.9	7.5	6.3	6.9	7.5	8.1	8.7	7.3	5.4	5.3
170	7.4	8.6	8	7.3	7	6.7	6.4	6.1	6.2	6.5	7.6
mimic
101	8	17.1	17.3	24.3	18.9	17.9	19.9	18.3	19.9	17.2	21.7
102	7.3	19.6	17.6	22.5	21.1	19.7	18.3	16.9	16.8	17.4	12.1
148	7.7	22.3	23.6	32.4	25.6	25.8	33.4	25.2	25.8	20.4	17.1
139	7.7	17.4	16.8	18.8	17.7	19.6	20.5	24.4	17.5	23.6	17.5
144	8.3	17.9	17.7	24.2	25.9	27.6	29.3	31	25.5	22.6	20.2
158	7.1	20.1	25.3	33.3	31.2	29.1	27	24.9	25.5	24.7	23.7
128	7.1	28.5	29.5	33.3	31.4	29.5	27.6	25.7	30.3	25.4	22.2
133	9.6	23.4	24.6	26.7	28.8	30.9	33	33.1	32.5	26.8	18
LV-NC
119	6.3	23.2	27.1	25.4	28.7	32	30.3	31.6	28	26.7	27.9
145	7.4	30.3	28.9	33.3	31.2	29.1	27	24.9	27.3	32	30.8
140	6.6	20	19.3	26.3	33.3	30.3	27.3	33.3	25.6	21.5	27
109	10.2	16.9	18.7	17.9	18.1	18.3	18.5	18.7	23.2	32.1	30.4
157	5.2	17.1	16.8	23.3	24.4	25.5	26.6	27.7	29	25.8	27.2
103	7.7	23.6	20.3	21.1	28.9	32.7	31.5	32.3	28.6	30	33.1
149	6	17.3	18.4	19.9	29	33.1	27.2	27.3	27	23.4	28.5
137	7.2	23.2	22.9	30	33.3	33.6	32.9	31.2	29.5	31.9	26.7
DM
105	10.1	28.5	28.9	33.3	28.1	22.9	31.7	32.5	25.6	25.7	28.8
146	7.7	25.7	24.4	21	25.1	29.2	33.3	31	29.2	30.4	28.3
152	7.6	24.4	24.9	21	33.3	25.6	27.9	29.2	28.9	23.9	25.2
110	8.3	19.1	17.1	19.8	19.7	19.6	19.5	19.4	25.4	22.8	26.8
159	6.9	19.6	19.2	24.1	26.8	29.5	32.2	29.9	22.4	19.7	28.2
115	7.6	18	19.5	18.4	18.9	19.4	19.9	20.4	23.5	27.6	25.1
130	8.6	18.1	23.4	33.3	23.7	24.1	24.5	25.1	25.5	30.6	27.7
132	6.7	21.1	19.8	23.3	33.3	33.3	33.3	33.3	33.1	28.8	25.5
