# Supplementary material for: MiR-17-5p Inhibits TXNIP/NLRP3 Inflammasome Pathway and Suppresses Pancreatic β-Cell Pyroptosis in Diabetic Mice
Source: Front Cardiovasc Med. 2021 Nov 22;8:768029. doi: 10.3389/fcvm.2021.768029 (PMC8645844; doi:10.3389/fcvm.2021.768029)
Supplement: Supplementary file 2 [file Data_Sheet_2.ZIP › data8.30/figure4/figure C-D/figure4cd.xlsx]

## Sheet: Sheet1
ctrl组	0min	15min	30min	60min	120min		AUC计算结果
170	5.5	12.4	8.9	6.2	6.9		913.5
165	6.3	14.5	9.9	7.1	7		1017
163	5.7	15	12.9	7.2	6.4		1074
164	6.6	17.5	11.5	7	6.9		1092.75
166	5.3	16.9	11.6	7.6	5.5		1061.25
167	5	15.8	10.6	7.2	7.2		1053
168	6	16.9	11.3	8.9	6.5		1148.25
169	5.1	12.7	11.2	8.6	7.6		1095.75
DM组	0min	15min	30min	60min	120min
105	27.6	30.7	25.4	24.5	17.1		2854.5
146	20.2	25.9	20.2	30.4	21.3		3001.5
152	19.3	27.7	20.2	28	19		2844.75
130	21.3	24.4	32.5	31.2	22.8		3345
110	20.8	27.5	16.5	26.3	22.6		2801.25
159	21.8	24.3	25.8	19.1	20.2		2574
115	23.2	32.4	23.2	23.8	20.8		2877
132	23.3	30.3	25.5	24.1	21.1		2920.5
NC组	0min	15min	30min	60min	120min
103	16.3	21.6	23.9	21.7	21.1		2593.5
109	24.4	26.3	21	22.7	22.5		2746.5
119	24.2	29	20.2	22.6	20.8		2712
149	22	25.6	17.7	22.2	20		2546.25
137	24.5	33.7	24.9	18.2	22.7		2749.5
140	29.8	27.2	25.1	27.8	23.1		3140.25
145	29.3	23.1	21.8	20.3	23.7		2681.25
157	26.4	25.2	21.9	22.8	23.4		2796.75
miR-17组	0min	15min	30min	60min	120min
101	11.2	21.3	19.6	17.6	17.8		2170.5
102	19.7	23.5	23.9	21.5	19.3		2584.5
133	27.9	25.4	18.6	18.3	20.4		2444.25
128	14.9	17.9	19.2	17.6	16.1		2087.25
139	20	25.8	19.8	20.3	19.2		2472
144	18.6	22.8	20	16.5	16.2		2160
148	17.1	17.6	22.1	17.7	17.6		2214
158	15.8	16.4	17.5	16.8	16.6		2012.25
