# Supplementary material for: MiR-17-5p Inhibits TXNIP/NLRP3 Inflammasome Pathway and Suppresses Pancreatic β-Cell Pyroptosis in Diabetic Mice
Source: Front Cardiovasc Med. 2021 Nov 22;8:768029. doi: 10.3389/fcvm.2021.768029 (PMC8645844; doi:10.3389/fcvm.2021.768029)
Supplement: Supplementary file 2 [file Data_Sheet_2.ZIP › data8.30/figure4/figure4a/figure4A.xlsx]

## Sheet: Sheet2
		miR-17-5p					U6
ctrl-1
163	12.334	12.064	12.1869	12.195		22.1775	22.0422	22.2373	22.1523
164	13.2157	12.9613	12.9419	13.0396		21.9986	21.8477	22.1083	21.9849
165	13.2427	13.3636	13.0986	13.235		22.0145	21.8323	22.1717	22.0062
166	12.7771	12.5397	12.5734	12.6301		22.0303	21.817	22.2351	22.0275
167	13.3578	13.1384	13.3857	13.294		22.0462	21.8016	22.2985	22.0487
168	13.2348	13.2143	13.3294	13.2595		22.062	21.7862	22.3619	22.07
169	13.0847	12.9821	13.1808	13.0825		22.0779	21.7709	22.4253	22.0913
170	13.0702	12.9801	13.231	13.0938		22.0937	21.7555	22.4887	22.1126
DM
105	15.998	15.9701	13.4817	15.1499		21.173	23.6787	21.8057	22.2191
110	14.9835	12.9681	13.5318	13.8278		22.1888	22.6633	22.8691	22.5737
115	15.969	14.966	15.582	15.5057		20.2047	21.6479	22.9325	21.595
130	12.9401	14.962	16.6823	14.8615		21.2364	21.6172	21.0593	21.3043
132	16.9257	16.96	15.7324	16.5394		22.2522	21.6018	23.1227	22.3256
146	15.9112	15.958	15.7826	15.8839		21.2681	21.5865	21.1861	21.3469
152	14.8968	14.956	13.8327	14.5618		22.2839	21.5711	23.2495	22.3682
159	15.8823	15.954	15.8829	15.9064		22.2998	21.5557	23.3129	22.3895
LV-NC
103	15.5345	15.6187	15.2664	15.4732		21.3473	21.5096	23.5031	22.12
109	14.5201	15.6167	15.3165	15.1511		21.3632	21.4943	21.5665	21.4746
119	15.4912	13.6126	15.4168	14.8402		22.9949	21.4636	24.6933	23.0506
137	15.4622	15.8986	15.5171	15.626		21.4266	21.4328	23.8201	22.2265
140	15.4478	15.6066	15.5672	15.5406		22.4424	21.4175	23.8835	22.5811
145	16.4333	16.6046	15.6174	16.2184		22.4583	21.4021	22.9469	22.2691
149	15.4189	14.6026	13.6675	14.563		22.4741	21.3867	24.0103	22.6237
157	14.4044	15.9006	14.7177	15.0076		22.49	21.3714	24.0737	22.645
mimic
101	12.6655	11.9239	10.6351	11.7415		21.5375	21.3253	21.2639	21.3756
102	11.651	11.9219	10.6852	11.4194		22.5534	21.3099	22.3273	22.0635
128	12.6221	12.9179	11.7855	12.4418		21.5851	21.2792	22.4541	21.7728
133	10.6077	10.9159	11.8357	11.1197		23.6009	21.2638	20.5175	21.7941
139	12.5787	12.9119	14.936	13.4755		22.6326	21.2331	20.6443	21.5033
144	12.5643	12.9099	14.9861	13.4868		21.6485	21.2177	24.7077	22.5246
148	12.5498	12.9079	15.0363	13.498		21.6643	21.2023	20.7711	21.2126
158	12.5354	12.9058	15.0864	13.5092		22.6802	21.187	25.8345	23.2339
	12.9787	22.0617	-9.08302
ctrl-1	miR-17-5P	U6
163	12.195	22.1523	-9.95738	-8.97102	-0.986365	1.98119
164	13.0396	21.9849	-8.94524	-8.97102	0.0257816	0.982288
165	13.235	22.0062	-8.77118	-8.97102	0.199837	0.870649
166	12.6301	22.0275	-9.39739	-8.97102	-0.426369	1.34385
167	13.294	22.0487	-8.75475	-8.97102	0.216265	0.860791
168	13.2595	22.07	-8.81055	-8.97102	0.160469	0.894734
169	13.0825	22.0913	-9.0088	-8.97102	-0.0377854	1.02654
170	13.0938	22.1126	-9.01887	-8.97102	-0.047852	1.03372
DM
105	15.1499	22.2191	-7.0692	-8.97102	1.90182	0.267606
110	13.8278	22.5737	-8.74594	-8.97102	0.225082	0.855546
115	15.5057	21.595	-6.08934	-8.97102	2.88168	0.135684
130	14.8615	21.3043	-6.4428	-8.97102	2.52822	0.173353
132	16.5394	22.3256	-5.7862	-8.97102	3.18482	0.10997
146	15.8839	21.3469	-5.46293	-8.97102	3.50808	0.0878945
152	14.5618	22.3682	-7.80633	-8.97102	1.16468	0.446062
159	15.9064	22.3895	-6.48307	-8.97102	2.48795	0.178259
LV-NC
103	15.4732	22.12	-6.64683	-8.97102	2.32418	0.199688
109	15.1511	21.4746	-6.32357	-8.97102	2.64745	0.159602
119	14.8402	23.0506	-8.21037	-8.97102	0.76065	0.59023
137	15.626	22.2265	-6.6005	-8.97102	2.37052	0.193376
140	15.5406	22.5811	-7.04057	-8.97102	1.93045	0.262347
145	16.2184	22.2691	-6.05063	-8.97102	2.92038	0.132092
149	14.563	22.6237	-8.0607	-8.97102	0.910317	0.532068
157	15.0076	22.645	-7.63743	-8.97102	1.33358	0.396781
mimic
101	11.7415	21.3756	-9.63407	-8.97102	-0.663048	1.58342
102	11.4194	22.0635	-10.6441	-8.97102	-1.67311	3.18902
128	12.4418	21.7728	-9.33093	-8.97102	-0.359914	1.28335
133	11.1197	21.7941	-10.6743	-8.97102	-1.70331	3.25648
139	13.4755	21.5033	-8.0278	-8.97102	0.94322	0.520071
144	13.4868	22.5246	-9.03786	-8.97102	-0.0668466	1.04742
148	13.498	21.2126	-7.7146	-8.97102	1.25642	0.418581
158	13.5092	23.2339	-9.72466	-8.97102	-0.753646	1.68605
