# Supplementary material for: MiR-17-5p Inhibits TXNIP/NLRP3 Inflammasome Pathway and Suppresses Pancreatic β-Cell Pyroptosis in Diabetic Mice
Source: Front Cardiovasc Med. 2021 Nov 22;8:768029. doi: 10.3389/fcvm.2021.768029 (PMC8645844; doi:10.3389/fcvm.2021.768029)
Supplement: Supplementary file 2 [file Data_Sheet_2.ZIP › data8.30/figure1/figure 1CD/statistics/figurecτ╗ƒΦ«í.xlsx]

## Sheet: 工作表1
protein	number	group	area	mean	value	value/actin	backgroud		protein	number	group	area	mean	value	value/actin	backgroud
actin	1	5	0.332	42.991	66.3459	1	242.828		TXNIP	1	5	0.322	70.985	27.5355	0.41503	156.499			5	25	50
		25	0.303	43.855	60.2888	1	242.828				25	0.399	9.076	58.8218	0.975666	156.499		TXNIP	0.41503	0.975666	1.5263
		50	0.335	50.935	64.2842	1	242.828				50	0.672	10.492	98.1167	1.5263	156.499			0.345401	0.878366	1.89445
	2	5	0.41	73.154	69.5663	1	242.828			2	5	0.199	101.37	24.0283	0.345401	222.115			0.275843	0.854052	1.38299
		25	0.414	96.296	60.6642	1	242.828				25	0.33	60.644	53.2854	0.878366	222.115
		50	0.357	114.995	45.6364	1	242.828				50	0.428	20.115	86.456	1.89445	222.115		mean	0.345424
	3	5	0.369	47.629	69.8185	1	236.839			3	5	0.209	90.374	19.2589	0.275843	182.522
		25	0.375	64.981	64.4467	1	236.839				25	0.34	20.637	55.0409	0.854052	182.522		TXNIP/mean	1.20151	2.82454	4.41861
		50	0.389	60.432	68.6223	1	236.839				50	0.548	9.339	94.9043	1.38299	182.522			0.999931	2.54286	5.48442
																			0.798562	2.47247	4.00375
