# Supplementary material for: MiR-17-5p Inhibits TXNIP/NLRP3 Inflammasome Pathway and Suppresses Pancreatic β-Cell Pyroptosis in Diabetic Mice
Source: Front Cardiovasc Med. 2021 Nov 22;8:768029. doi: 10.3389/fcvm.2021.768029 (PMC8645844; doi:10.3389/fcvm.2021.768029)
Supplement: Supplementary file 2 [file Data_Sheet_2.ZIP › data8.30/figure1/figure 1CD/statistics/figure1dτ╗ƒΦ«í.xlsx]

## Sheet: micmic & inhibitor
txnip	Area	Density (mean)	Min	Max	Intensity(255-density)	A×I	TXNIP/β-actin	234-density	A×I	TXNIP/β-actin
Control1	4194	41.201	0	124	213.799	896673	1.10381	192.799	808599	1.23118
Control2	4579	48.53	0	156	206.47	945426	1.1921	185.47	849267	1.31687
Control3	4877	38.033	0	132	216.967	1.05815e+06	1.35473	195.967	955731	1.49656
miR-17 mimic1	4131	40.347	0	133	214.653	886732	0.9903	193.653	799981	1.0965
miR-17 mimic2	3834	57.067	2	154	197.933	758875	0.797647	176.933	678361	0.881474
miR-17 mimic3	4276	64.985	6	147	190.015	812504	0.861328	169.015	722708	0.937936
miR-18 inhibitor1	5169	38.605	0	149	216.395	1.11855e+06	1.371	195.395	1.01e+06	1.53498
miR-18 inhibitor2	5294	25.079	0	144	229.921	1.2172e+06	1.4696	208.921	1.10603e+06	1.6684
miR-18 inhibitor3	5647	23.925	0	138	231.075	1.30488e+06	1.58744	210.075	1.18629e+06	1.79813
BLANK	234	194.979	188	198	60.021
β-actin								212.4-density
Control1	3652	32.562	0	188	222.438	812344		179.838	656768
Control2	3478	26.974	0	178	228.026	793074		185.426	644912
Control3	3344	21.425	0	135	233.575	781075		190.975	638620
miR-17 mimic1	3893	24.993	0	140	230.007	895417		187.407	729575
miR-17 mimic2	4268	32.087	0	176	222.913	951393		180.313	769576
miR-17 mimic3	4056	22.427	0	160	232.573	943316		189.973	770530
miR-18 inhibitor1	3706	34.854	0	169	220.146	815861		177.546	657985
miR-18 inhibitor2	3881	41.587	0	179	213.413	828256		170.813	662925
miR-18 inhibitor3	3809	39.195	0	174	215.805	822001		173.205	659738
BLANK	664	212.419	207	216	42.581
	TXNIP/β-actin(mean)		0.821772				TXNIP/β-actin(mean)		0.741728
Control1	1.10381	1.21688	0.907081	1		Control1	1.23118	1.3482	0.9132	1
Control2	1.1921		0.979637			Control2	1.31687		0.976762
Control3	1.35473		1.11328			Control3	1.49656		1.11004
miR-17 mimic1	0.9903	0.883091	0.813801	0.7257		miR-17 mimic1	1.0965	0.97197	0.813306	0.720938
miR-17 mimic2	0.797647		0.655484			miR-17 mimic2	0.881474		0.653814
miR-17 mimic3	0.861328		0.707815			miR-17 mimic3	0.937936		0.695694
miR-18 inhibitor1	1.371	1.47601	1.12665	1.21295		miR-18 inhibitor1	1.53498	1.66717	1.13854	1.23659
miR-18 inhibitor2	1.4696		1.20767			miR-18 inhibitor2	1.6684		1.2375
miR-18 inhibitor3	1.58744		1.30452			miR-18 inhibitor3	1.79813		1.33372
Control	miR-17 mimic	miR-18 inhibitor
0.9132	0.813306	1.13854
0.976762	0.653814	1.2375
1.11004	0.695694	1.33372
