# Supplementary material for: MiR-17-5p Inhibits TXNIP/NLRP3 Inflammasome Pathway and Suppresses Pancreatic β-Cell Pyroptosis in Diabetic Mice
Source: Front Cardiovasc Med. 2021 Nov 22;8:768029. doi: 10.3389/fcvm.2021.768029 (PMC8645844; doi:10.3389/fcvm.2021.768029)
Supplement: Supplementary file 2 [file Data_Sheet_2.ZIP › data8.30/figure1/figure1a/figure-1A.xlsx]

## Sheet: Sheet1
mi-17-5P				mean			U6			mean
5mM-1	12.9665	12.4407	13.1008	12.836			21.7561	21.1721	21.0567	21.3283
5mM-2	12.1848	11.8	12.0566	12.0138			21.7587	21.6923	21.8227	21.7579
5mM-3	12.2923	12.8352	12.4686	12.532			21.8424	20.9555	21.3359	21.378
5mM-4	11.907	12.0331	11.9097	11.9499			21.8721	21.0567	21.6843	21.5377
25mM-1	14.997	12.7309	14.2486	13.9921			21.9775	21.0611	21.6197	21.5528
25mM-2	13.9392	13.6525	13.3704	13.654			21.7961	21.7226	21.034	21.5176
25mM-3	14.9596	15.6316	15.2568	15.2827			21.971	21.83	21.7503	21.8504
25mM-4	14.0046	13.9893	15.6335	14.5425			21.9083	22.3068	21.5986	21.9379
50mM-1	15.5265	14.227	12.7462	14.1666			21.8236	21.0896	21.737	21.5501
50mM-2	14.683	15.7692	17.6684	16.0402			21.9304	20.9305	21.5413	21.4674
50mM-3	16.7769	15.1274	14.6557	15.52			21.2905	21.7586	21.049	21.3661
50mM-4	16.9325	15.9996	16.033	16.3217			21.1484	21.9286	20.7545	21.2772
	12.3329	21.5005	-9.16753
	目的基因（mi-17-5p）	内参基因
5mM-1	12.836	21.3283	-8.49227	-9.16753	0.675261	0.626219
5mM-2	12.0138	21.7579	-9.74415	-9.16753	-0.576616	1.49135			△Ct=Ct（目的基因）-Ct（内参基因）
5mM-3	12.532	21.378	-8.84593	-9.16753	0.321601	0.800182			样本△Ct-对照△Ct=-△△Ct
5mM-4	11.9499	21.5377	-9.58778	-9.16753	-0.420245	1.33816			2^-△△Ct=Fold Change
25mM-1	13.9921	21.5528	-7.56066	-9.16753	1.60687	0.328309
25mM-2	13.654	21.5176	-7.86357	-9.16753	1.30396	0.405012
25mM-3	15.2827	21.8504	-6.56774	-9.16753	2.59979	0.164962
25mM-4	14.5425	21.9379	-7.39546	-9.16753	1.77208	0.292787
50mM-1	14.1666	21.5501	-7.38352	-9.16753	1.78401	0.290375
50mM-2	16.0402	21.4674	-5.42722	-9.16753	3.74032	0.074826
50mM-3	15.52	21.3661	-5.84606	-9.16753	3.32147	0.100031
50mM-4	16.3217	21.2772	-4.95547	-9.16753	4.21206	0.0539564
