# Supplementary material for: MiR-17-5p Inhibits TXNIP/NLRP3 Inflammasome Pathway and Suppresses Pancreatic β-Cell Pyroptosis in Diabetic Mice
Source: Front Cardiovasc Med. 2021 Nov 22;8:768029. doi: 10.3389/fcvm.2021.768029 (PMC8645844; doi:10.3389/fcvm.2021.768029)
Supplement: Supplementary file 2 [file Data_Sheet_2.ZIP › data8.30/figure1/figure1B/figure b.xlsx]

## Sheet: Sheet1
	1	2	3	4	5	6	7	8	9	10	11	12
A	1.4425	1.1138	0.3185	0.0005	0.0007	0.0005	0.0006
B	1.1301	1.1843	0.8801	0.0005	0.0002	0.0002	0
C	0.7413	0.8805	1.0458	0.0003	0.0006	0.0005	0.0005
D	0.507	1.1438	1.0396	0.0001	0.0003	0.0001	0.0001
E	0.3771	1.0132	0.0004	0.0004	0.0002	0.0004	0.0005
F	0.2138	0.9717	0.0003	0.0006	0.0005	0.0006	0.0002
G	0.2124	0.3117	0.0005	0.0003	0.0003	0.0005	0.0006
H	0.1715	0.4943	0.0007	0.0003	0.0002	0.0003	0.0006
Checksum
	10000	3333.3	1111.1	370.4	123.5
	4	3.52287	3.04575	2.56867	2.09167
	0.3771	0.507	0.7413	1.1301	1.4425
	2.09167	2.56867	3.04575	3.52287	4
CTRL	1.1138	1.1843	0.8805
CTRL+miR-17-5P MIMIC	1.1438	1.0132	0.9717
HG	0.4943	0.3185	0.3117
HG+miR-17-5P MIMIC	0.8801	1.0458	1.0396
LOG(CON.)
CTRL	3.59114	3.67465	3.27134
CTRL+miR-17-5P MIMIC	3.6273	3.46234	3.40544
HG	2.4858	1.88779	1.85843
HG+miR-17-5P MIMIC	3.27072	3.50543	3.49734
CTRL	3900.7	4727.68	1867.85
CTRL+miR-17-5P MIMIC	4239.4	2899.63	2543.55
HG	306.058	77.2312	72.1821
HG+miR-17-5P MIMIC	1865.2	3202.07	3142.97	pg/ml
control +nc mimic	3.9007	4.72768	1.86785
contorl +mir-17-5pmimic	4.2394	2.89963	2.54355
control +nc mimic(HG)	0.306058	0.0772312	0.0721821
contorl +mir-17-5pmimic(HG)	1.8652	3.20207	3.14297	ng/ml
