# Supplementary material for: MiR-17-5p Inhibits TXNIP/NLRP3 Inflammasome Pathway and Suppresses Pancreatic β-Cell Pyroptosis in Diabetic Mice
Source: Front Cardiovasc Med. 2021 Nov 22;8:768029. doi: 10.3389/fcvm.2021.768029 (PMC8645844; doi:10.3389/fcvm.2021.768029)
Supplement: Supplementary file 2 [file Data_Sheet_2.ZIP › data8.30/figure2-3/figure3cd/statistics/figure3c.xlsx]

## Sheet: Sheet1
			control	HG	miR-17-5p mimic
			0.93	5.51	3.06
			0.91	6.53	2.83
			0.79	4.29	3.7
