# Supplementary material for: MiR-17-5p Inhibits TXNIP/NLRP3 Inflammasome Pathway and Suppresses Pancreatic β-Cell Pyroptosis in Diabetic Mice
Source: Front Cardiovasc Med. 2021 Nov 22;8:768029. doi: 10.3389/fcvm.2021.768029 (PMC8645844; doi:10.3389/fcvm.2021.768029)
Supplement: Supplementary file 2 [file Data_Sheet_2.ZIP › data8.30/figure2-3/figure2ab-3abstatistics/figure2-3ab.xlsx]

## Sheet: Sheet1
	20190401	20190408	20190412		20190401	20190408	20190412		0.320897	3.11627
NLRP3
control	10274.2	19370.1	11873.9		0.242559	0.400889	0.319241		0.577374	0.954252	0.759903
HG	37697.2	37456.3	28789.9		0.8566	1.13797	0.689932		2.039	2.70877	1.64227
MIMIC	15893.4	7724.71	8607.57		0.360432	0.183783	0.184934		0.857951	0.437465	0.440206
Cleaved casp1									0.331559	3.01605
control	10824.1	14640	16221.9		0.25554	0.302994	0.436143		0.770723	0.913847	1.31543
HG	25858.7	42928.4	47338.8		0.58759	1.30423	1.13444		1.7722	3.93362	3.42154
MIMIC	11132.5	5362.05	23075.9		0.252464	0.127571	0.495788		0.761444	0.384762	1.49532
GSDMD-NT									0.570751	1.75208
control	20877.9	22037.4	28388.8		0.492898	0.456093	0.763261		0.863596	0.79911	1.33729
HG	46022	40456.9	49438.9		1.04577	1.22914	1.18477		1.83226	2.15355	2.07582
MIMIC	14659.4	29669.8	19619.1		0.332449	0.705888	0.421518		0.582476	1.23677	0.738533
ACTIN
control	42357.5	48317.8	37194.1
HG	44008	32914.8	41728.6
MIMIC	44095.3	42031.8	46544
protein	number	group	area	mean	value	value/actin	backgroud		protein	number	group	area	mean	value	value/actin	backgroud
actin	1	ctrl	0.204	121.939	24.4669	1	241.875		TXNIP	1	ctrl	0.112	40.506	14.8796	0.608153	173.36			ctrl	HG	mir-17-5p
		HG	0.183	97.581	26.4058	1	241.875				HG	0.291	20.634	44.4433	1.68309	173.36		TXNIP	0.608153	1.68309	0.588988
		miR-17-5p	0.182	80.5	29.3702	1	241.875				mir-17-5p	0.164	67.88	17.2987	0.588988	173.36			0.642554	2.58373	1.00057
	2	ctrl	0.254	27.424	54.5709	1	242.27			2	ctrl	0.186	40.413	35.0647	0.642554	228.933			0.559441	1.71456	1.01977
		HG	0.26	90.433	39.4776	1	242.27				HG	0.482	17.316	101.999	2.58373	228.933
		miR-17-5p	0.251	24.692	54.6121	1	242.27				mir-17-5p	0.276	30.951	54.643	1.00057	228.933		mean	0.603383
	3	ctrl	0.229	27.897	41.2427	1	207.996			3	ctrl	0.152	40.391	23.0728	0.559441	192.186
		HG	0.211	19.009	39.8763	1	207.996				HG	0.386	15.061	68.3702	1.71456	192.186		TXNIP/mean	1.00791	2.78942	0.976143
		miR-17-5p	0.181	29.675	32.2761	1	207.996				mir-17-5p	0.198	25.953	32.9141	1.01977	192.186			1.06492	4.28207	1.65826
																			0.927175	2.84158	1.69009
