# Supplementary material for: MiR-17-5p Inhibits TXNIP/NLRP3 Inflammasome Pathway and Suppresses Pancreatic β-Cell Pyroptosis in Diabetic Mice
Source: Front Cardiovasc Med. 2021 Nov 22;8:768029. doi: 10.3389/fcvm.2021.768029 (PMC8645844; doi:10.3389/fcvm.2021.768029)
Supplement: Supplementary file 2 [file Data_Sheet_2.ZIP › data8.30/figure 5/statistics/figure5.xlsx]

## Sheet: 工作表1
protein	number	group	area	mean	value	value/actin	backgroud		protein	number	group	area	mean	value	value/actin	backgroud
actin	1	ctrl	0.102	31.575	16.6872	1	195.175		NLRP3	1	ctrl	0.1	76.961	14.3257	0.858484	220.218			ctrl	dm	dm+lvnc	dm+mir-17-5p
		dm	0.075	43.083	11.4069	1	195.175				dm	0.241	68.853	36.479	3.19797	220.218		NLRP3	0.858484	3.19797	4.39875	1.18172
		dm+lv-nc	0.06	58.513	8.19972	1	195.175				dm+lv-nc	0.211	49.277	36.0686	4.39875	220.218			1.67167	4.40279	2.40186	0.853845
		dm+mir-17-5p	0.087	21.616	15.0996	1	195.175				dm+mir-17-5p	0.129	81.896	17.8435	1.18172	220.218			0.88514	3.484	3.66133	0.533624
	2	ctrl	0.094	26.84	15.8235	1	195.175			2	ctrl	0.177	70.774	26.4516	1.67167	220.218			0.310065	1.81125	1.38936	0.449069
		dm	0.066	48.262	9.69626	1	195.175				dm	0.211	17.893	42.6906	4.40279	220.218			0.600932	1.68552	2.52719	0.355275
		dm+lv-nc	0.065	24.993	11.0618	1	195.175				dm+lv-nc	0.156	49.904	26.569	2.40186	220.218		mean	0.865257
		dm+mir-17-5p	0.068	23.609	11.6665	1	195.175				dm+mir-17-5p	0.119	136.509	9.96137	0.853845	220.218
	3	ctrl	0.075	27.078	12.6073	1	195.175			3	ctrl	0.1	108.626	11.1592	0.88514	220.218
		dm	0.104	92.319	10.697	1	195.175				dm	0.181	14.315	37.2684	3.484	220.218		NLRP3/mean	0.992172	3.69598	5.08375	1.36574
		dm+lv-nc	0.08	67.652	10.2018	1	195.175				dm+lv-nc	0.206	38.896	37.3523	3.66133	220.218			1.93199	5.08842	2.77589	0.98681
		dm+mir-17-5p	0.058	50.617	8.38436	1	195.175				dm+mir-17-5p	0.1	175.477	4.4741	0.533624	220.218			1.02298	4.02655	4.2315	0.616723
	4	ctrl	0.116	46.486	20.3807	1	222.182			4	ctrl	0.173	191.213	6.31934	0.310065	227.741			0.35835	2.09331	1.60572	0.519001
		dm	0.087	25.827	17.0829	1	222.182				dm	0.152	24.179	30.9414	1.81125	227.741			0.694512	1.948	2.92074	0.410601
		dm+lv-nc	0.089	18.622	18.1168	1	222.182				dm+lv-nc	0.151	61.047	25.1708	1.38936	227.741
		dm+mir-17-5p	0.126	42.717	22.6126	1	222.182				dm+mir-17-5p	0.107	132.838	10.1546	0.449069	227.741
	5	ctrl	0.097	53.794	16.3336	1	222.182			5	ctrl	0.126	149.841	9.8154	0.600932	227.741
		dm	0.103	59.126	16.7948	1	222.182				dm	0.136	19.594	28.308	1.68552	227.741
		dm+lv-nc	0.094	74.956	13.8392	1	222.182				dm+lv-nc	0.182	35.574	34.9744	2.52719	227.741
		dm+mir-17-5p	0.096	34.091	18.0567	1	222.182				dm+mir-17-5p	0.117	172.911	6.41511	0.355275	227.741
									protein	number	group	area	mean	value	value/actin	backgroud
									GSDMD-NT	1	ctrl	0.184	155.747	10.9955	0.658917	215.505			ctrl	dm	dm+lvnc	dm+mir-17-5p
											dm	0.21	91.665	26.0064	2.27988	215.505		GSDMD-NT	0.658917	2.27988	3.31009	0.308616
											dm+lv-nc	0.136	15.933	27.1418	3.31009	215.505			0.504574	3.50827	3.03221	0.259128
											dm+mir-17-5p	0.108	172.357	4.65998	0.308616	215.505			0.523533	2.12938	4.89789	0.555677
										2	ctrl	0.069	99.793	7.98413	0.504574	215.505			0.550225	2.783	2.34884	0.730294
											dm	0.159	1.561	34.0171	3.50827	215.505			1.10333	2.59419	4.04952	1.00967
											dm+lv-nc	0.209	55.018	33.5418	3.03221	215.505		mean	0.668116
											dm+mir-17-5p	0.126	191.512	3.02312	0.259128	215.505
										3	ctrl	0.113	157.095	6.60033	0.523533	215.505
											dm	0.159	72.247	22.778	2.12938	215.505		GSDMD-NT/mean	0.986231	3.41241	4.95436	0.461919
											dm+lv-nc	0.232	0.128	49.9675	4.89789	215.505			0.75522	5.25099	4.53845	0.387849
											dm+mir-17-5p	0.12	176.68	4.659	0.555677	215.505			0.783596	3.18714	7.33089	0.831707
										4	ctrl	0.221	166.325	11.214	0.550225	217.067			0.823546	4.16545	3.51562	1.09307
											dm	0.296	56.453	47.5417	2.783	217.067			1.65141	3.88284	6.06111	1.51122
											dm+lv-nc	0.255	50.19	42.5536	2.34884	217.067
											dm+mir-17-5p	0.19	130.152	16.5139	0.730294	217.067
										5	ctrl	0.18	116.948	18.0214	1.10333	217.067
											dm	0.349	92.228	43.5688	2.59419	217.067
											dm+lv-nc	0.281	17.628	56.0424	4.04952	217.067
											dm+mir-17-5p	0.197	124.522	18.2314	1.00967	217.067
									protein	number	group	area	mean	value	value/actin	backgroud
									Cleaved-caspase	1	ctrl	0.204	238.916	1.61486	0.0967726	246.832			ctrl	dm	dm+lvnc	dm+mir-17-5p
											dm	0.265	92.685	40.849	3.58107	246.832		Cleaved-caspase	0.0967726	3.58107	6.26063	0.544634
											dm+lv-nc	0.238	31.137	51.3354	6.26063	246.832			0.250198	3.49848	3.9205	0.31796
											dm+mir-17-5p	0.244	213.128	8.22378	0.544634	246.832			0.269594	2.21728	3.43153	0.771111
										2	ctrl	0.185	225.432	3.959	0.250198	246.832			0.277041	2.37331	3.59049	0.396883
											dm	0.231	99.983	33.9221	3.49848	246.832			0.346477	2.34319	3.63837	0.444449
											dm+lv-nc	0.178	3.192	43.3679	3.9205	246.832		mean	0.248017
											dm+mir-17-5p	0.148	221.768	3.70947	0.31796	246.832
										3	ctrl	0.182	228.157	3.39885	0.269594	246.832
											dm	0.167	104.806	23.7183	2.21728	246.832		Cleaved-caspase/mean	0.390186	14.4388	14.5903	2.19596
											dm+lv-nc	0.232	95.936	35.0079	3.43153	246.832			1.00879	14.1058	15.8074	1.28201
											dm+mir-17-5p	0.299	225.209	6.46528	0.771111	246.832			1.087	8.94006	13.8359	3.10911
										4	ctrl	0.202	225.818	5.6463	0.277041	253.77			1.11703	9.56916	14.4768	1.60023
											dm	0.264	100.198	40.543	2.37331	253.77			1.39699	9.44772	14.6699	1.79201
											dm+lv-nc	0.286	26.328	65.0484	3.59049	253.77
											dm+mir-17-5p	0.198	208.444	8.97455	0.396883	253.77
										5	ctrl	0.203	225.892	5.65923	0.346477	253.77
											dm	0.241	90.478	39.3534	2.34319	253.77
											dm+lv-nc	0.204	6.945	50.3523	3.63837	253.77
											dm+mir-17-5p	0.187	210.854	8.02529	0.444449	253.77
									protein	number	group	area	mean	value	value/actin	backgroud
									TXNIP	1	ctrl	0.295	204.858	11.564	0.692986	244.058			ctrl	dm	dm+lvnc	dm+mir-17-5p
											dm	0.353	59.17	65.2655	5.72158	244.058		TXNIP	0.692986	5.72158	5.30164	1.92507
											dm+lv-nc	0.214	40.918	43.472	5.30164	244.058			0.752407	5.73248	5.33363	2.2172
											dm+mir-17-5p	0.242	123.943	29.0678	1.92507	244.058			1.34827	5.99918	4.19253	3.04737
										2	ctrl	0.259	198.09	11.9057	0.752407	244.058			0.45462	3.2028	3.13994	1.44804
											dm	0.28	45.545	55.5836	5.73248	244.058			0.565766	3.89628	2.83079	1.65957
											dm+lv-nc	0.331	65.811	58.9998	5.33363	244.058		mean	0.76281
											dm+mir-17-5p	0.165	87.289	25.8669	2.2172	244.058
										3	ctrl	0.306	188.509	16.998	1.34827	244.058
											dm	0.27	6.379	64.1733	5.99918	244.058		TXNIP/mean	0.908466	7.50066	6.95015	2.52366
											dm+lv-nc	0.246	70.19	42.7715	4.19253	244.058			0.986363	7.51496	6.99209	2.90662
											dm+mir-17-5p	0.234	134.869	25.5502	3.04737	244.058			1.7675	7.86458	5.49617	3.99492
										4	ctrl	0.334	198.132	9.26549	0.45462	225.873			0.595981	4.19869	4.11629	1.89829
											dm	0.244	1.639	54.7131	3.2028	225.873			0.741686	5.1078	3.711	2.1756
											dm+lv-nc	0.372	72.954	56.8859	3.13994	225.873
											dm+mir-17-5p	0.336	128.421	32.7439	1.44804	225.873
										5	ctrl	0.336	198.37	9.24101	0.565766	225.873
											dm	0.366	47.083	65.4371	3.89628	225.873
											dm+lv-nc	0.289	90.316	39.176	2.83079	225.873
											dm+mir-17-5p	0.328	134.512	29.9664	1.65957	225.873
